# Supplementary material for: Psoriasis in Difficult-to-Treat Areas: A Multicentre, Real-World Retrospective Study Analyzing the Impact of Non-Invasive Imaging Techniques (Dermoscopy, Reflectance Confocal Microscopy and Optical Coherence Tomography) to Monitor the Effectiveness of Risankizumab in the Treatment of Plaque Psoriasis of the Legs
Source: Clin Pract. 2026 Feb 25;16(3):46. doi: 10.3390/clinpract16030046 (PMC13025591; doi:10.3390/clinpract16030046)
Supplement: Supplementary file 1 [file clinpract-16-00046-s001.zip]

Archive with 49 entries (48 files):
- Supplementary/
- Supplementary/FigureS9.png
- __MACOSX/Supplementary/._FigureS9.png
- Supplementary/FigureS8.png
- __MACOSX/Supplementary/._FigureS8.png
- Supplementary/.DS_Store
- __MACOSX/Supplementary/._.DS_Store
- Supplementary/FigureS10.png
- __MACOSX/Supplementary/._FigureS10.png
- Supplementary/TableS4.png
- __MACOSX/Supplementary/._TableS4.png
- Supplementary/TableS5.png
- __MACOSX/Supplementary/._TableS5.png
- Supplementary/TableS7.png
- __MACOSX/Supplementary/._TableS7.png
- Supplementary/TableS6.png
- __MACOSX/Supplementary/._TableS6.png
- Supplementary/TableS2.png
- __MACOSX/Supplementary/._TableS2.png
- Supplementary/TableS3.png
- __MACOSX/Supplementary/._TableS3.png
- Supplementary/TableS1.png
- __MACOSX/Supplementary/._TableS1.png
- Supplementary/TableS10.png
- __MACOSX/Supplementary/._TableS10.png
- Supplementary/TableS11.png
- __MACOSX/Supplementary/._TableS11.png
- Supplementary/TableS8.png
- __MACOSX/Supplementary/._TableS8.png
- Supplementary/TableS13.png
- __MACOSX/Supplementary/._TableS13.png
- Supplementary/TableS12.png
- __MACOSX/Supplementary/._TableS12.png
- Supplementary/TableS9.png
- __MACOSX/Supplementary/._TableS9.png
- Supplementary/FigureS1.png
- __MACOSX/Supplementary/._FigureS1.png
- Supplementary/FigureS3.png
- __MACOSX/Supplementary/._FigureS3.png
- Supplementary/FigureS2.png
- __MACOSX/Supplementary/._FigureS2.png
- Supplementary/FigureS6.png
- __MACOSX/Supplementary/._FigureS6.png
- Supplementary/FigureS7.png
- __MACOSX/Supplementary/._FigureS7.png
- Supplementary/FigureS5.png
- __MACOSX/Supplementary/._FigureS5.png
- Supplementary/FigureS4.png
- __MACOSX/Supplementary/._FigureS4.png
